# Supplementary material for: Predictive Value of Circulating Tumor Cells in Neoadjuvant Chemoimmunotherapy for Non‐Small Cell Lung Cancer
Source: Thorac Cancer. 2026 Apr 28;17(9):e70288. doi: 10.1111/1759-7714.70288 (PMC13122559; doi:10.1111/1759-7714.70288)
Supplement: Supplementary file 1 — Table S1: tca70288‐sup‐0001‐TableS1.xlsx. [file TCA-17-e70288-s001.xlsx]

## Sheet: Sheet1
Patient ID	Histology	Smoking	smoking intensity (pack-years)	Gender	Age	Genetic Mutation	PD-L1 (TPS)	Pathological Response	Baseline TNM	Clinical Stage	Neoadjuvant Regimen	Cycles	CK+ CTC	PD-L1+ CTC	Total CTC	Radiological Response	Disease-Free Survival(Months)	Recurrence
P1	LUSC	Never	-	M	75	NA	0.6	pCR	T2bN0M0	IIA	Camrelizumab	7	NA	NA	NA	PR	14.5667	no
P2	LUAD	Current	NA	M	62	KRAS	NA	NMPR	T4N0M0	IIIA	Penpulimab	2	0	0	0	SD	3.53333	no
P3	LUSC	Never	-	M	68	NA	NA	MPR	T2aN0M0	IB	Sintilimab	2	NA	NA	NA	PR	15.3333	no
P4	LUSC	Never	-	M	75	NA	NA	NMPR	T3N1M0	IIIA	Tislelizumab	3	1	1	1	PR	14.4667	no
P5	LUSC	Never	-	M	66	NA	NA	NMPR	T2aN1M0	IIB	Sintilimab	2	0	0	0	PR	11.3667	no
P6	LUAD	Current	50	M	70	NA	0.7	MPR	T1cN1M0	IIB	Sintilimab	2	1	0	1	SD	14.5333	no
P7	LUSC	Current	50	M	69	PIK3CA	<1%	NMPR	T2aN2M0	IIIA	Tislelizumab	3	4	4	6	PR	8.36667	yes
P8	LUSC	Current	80	M	69	NA	0.5	pCR	T3N0M0	IIB	Toripalimab	4	0	3	3	PR	3.33333	no
P9	LUSC	Never	-	M	75	NA	NA	pCR	T2bN0M0	IIA	Sintilimab	3	0	0	0	SD	6.7	no
P10	LUSC	Never	-	M	61	NA	NA	NMPR	T2bN3M0	IIIB	Sintilimab	1	1	9	10	PR	5.86667	no
P11	LUSC	Never	-	M	60	NA	NA	NMPR	T2bN0M0	IIA	Sintilimab	4	NA	NA	NA	PR	8.36667	no
P12	LUAD	Current	15	M	60	NA	0.6	MPR	T2aN0M0	IB	Toripalimab	7	0	0	0	PR	14.8667	no
P13	LUSC	Current	50	M	72	NA	NA	pCR	T2aN2M0	IIIA	Tislelizumab	4	0	0	0	PR	7.53333	no
P14	LUAD	Never	-	M	58	NA	NA	NMPR	T3N1M1	IVA	Toripalimab	2	5	2	5	SD	12.4333	yes
P15	LUSC	Never	-	M	61	NA	0.02	pCR	T2N1M0	IIB	Toripalimab	2	NA	NA	NA	PR	13.5333	no
P16	LUSC	Never	-	M	61	NA	0.8	pCR	T2aN1M0	IIB	Sintilimab	2	0	0	0	CR	11.3	no
P17	LUSC	Never	-	F	75	MET	0.3	NMPR	T4N3M1a	IVA	Tislelizumab	2	1	2	3	PR	1.03333	no
P18	LUSC	Current	40	M	61	NA	0.3	pCR	T4N1M0	IIIA	Sintilimab	3	0	0	0	PR	10.3667	no
P19	LUSC	Current	40	M	70	NA	0.03	MPR	T2bN0M0	IIA	Tislelizumab	2	0	3	3	PR	6.63333	no
P20	LUSC	Current	50	M	69	NA	NA	NA	T2aN1M0	IIB	Sintilimab	2	1	1	2	PR	14.3667	no
P21	LUSC	Current	NA	M	67	NA	NA	NMPR	T3N1M0	IIIA	Sintilimab	2	NA	NA	NA	PR	0.666667	no
P22	SCLC	Never	-	M	52	NA	NA	NMPR	T2N1M0	IIB	Serplulimab	3	NA	NA	NA	SD	14.4	no
P23	LCLC	Current	80	M	64	NA	NA	NMPR	T2bN1M0	IIB	Camrelizumab	3	NA	NA	NA	SD	15.5	yes
P24	LUAD	Never	-	F	46	NA	0.02	NMPR	T2aN1M0	IIB	Tislelizumab	3	2	0	2	SD	8.7	no
P25	LUSC	Current	不详	M	63	NA	0.02	NMPR	T4N2M0	IIIB	Atezolizumab	2	1	0	1	PR	9.43333	no
P26	LUAD	Never	-	M	62	KRAS G12C	0.99	pCR	T2aN3M0	IIIC	Sintilimab	4	0	0	0	PR	10.9	no
P27	LUSC	Never	-	M	66	NA	NA	MPR	T2bN2M0	IIIA	Toripalimab	3	0	0	0	PR	11.6333	no
P28	LUSC	Current	30	M	78	NA	0	NMPR	T1cN3M0	IIIB	Sintilimab	9	0	0	0	PD	1.2	no
P29	LUSC	Never	-	M	59	NA	0.02	NMPR	T3N2bM0	IIIB	Toripalimab	2	0	0	0	PR	7.26667	no
P30	LUSC	Current	30	M	60	NA	0.2	pCR	T1cN3M0	IIIB	Camrelizumab	2	2	2	2	PR	9.43333	no
P31	LUAD	Current		M	58	NA	NA	NMPR	T1bN2M0	IIIB	Sintilimab	2	2	0	2	PR	2.2	no
P32	LUSC	Never	NA	M	67	NA	NA	NMPR	T2bN0M0	IIA	Sintilimab	2	NA	NA	NA	SD	1.46667	no
P33	LUAD	Never	-	M	69	NA	NA	NMPR	T2bN0M0	IIA	Sintilimab	1	NA	NA	NA	SD	6.26667	no
P34	LUAD	Current	NA	M	75	NA	NA	NMPR	T4N0M0	IIIA	Sintilimab	2	NA	NA	NA	SD	4.6	no
P35	LUSC	Current	50	M	73	NA	NA	NMPR	T2bN2M0	IIIA	Toripalimab	3	NA	NA	NA	SD	1.03333	no
P36	LUSC	Current	30	M	58	NA	<1%	NMPR	T2aN0M1b	IVA	Toripalimab	2	NA	NA	NA	SD	0.9	no
P37	LUAD	Current	60	M	56	KRAS	0.97	NMPR	T2bN3M0	IIIC	Tislelizumab	2	NA	NA	NA	SD	0.966667	no
P38	LUAD	Current	NA	M	68	NA	NA	NMPR	T1bN2M0	IIIA	Sintilimab	2	NA	NA	NA	SD	2.53333	no
P39	LUSC	Never	-	M	60	NA	NA	pCR	T2aN2M0	IIIA	Toripalimab	3	0	0	0	SD	4.73333	no
